# Supplementary material for: A methodological review of randomised n-of-1 trials
Source: Trials. 2024 Apr 16;25:263. doi: 10.1186/s13063-024-08100-1 (PMC11020886; doi:10.1186/s13063-024-08100-1)
Supplement: Supplementary file 2 — Additional file 2. Extracted Data. This file contains the extracted data from the review [file 13063_2024_8100_MOESM2_ESM.xlsx]

## Sheet: Data
ID	Author	Year	Health/disease area	Rare	Funding	Region	Protocol	Intervention	Comparator	Number of health technologies	Number randomised	Number completing	Age	Data pooled	Number of periods	Period length	Washout	Washout length	Primary outcome measure	Number of time outcome measured per period	Blinding	Responder definition	Analysis approach	Numerical results	P-values	Target sample size	Total study duration
1	Bech	2019	Renal	1	Yes	Netherlands	0	Pharmaceutical	Active treatment	3	4	4	Adults	0	9	28	0		PROMS	4	1	NG	Bayesian	1	0		252
2	Benhamou	2021	Diabetes	1	Yes	France	0	Medical device	Active treatment	2	7	5	Adults	1	4	28	0		Physiological parameter	28	0	P value < 0.05	Regression	1	1		112
3	Brannon	2018	Physical activity	0	Yes	USA	0	Behavioural	No intervention	4	10	7	Children	1	24	1	0		Physiological parameter	1	0	P value < 0.05	Regression	1	1		24
4	Chari	2012	Neurological	0	NG	Canada	0	Pharmaceutical	Placebo	2	1	1	Adults	3	6	7	0		Behavioural test	1	1	NG	NG	1	1		42
5	Chen	2020	Gastrointestinal	0	Yes	China	1	Pharmaceutical	Placebo	2			Adults	2	6	56	0		PROMS	1	1	P value < 0.05	T-test; Non-parametric (Wilcoxon)	2	2	10	336
6	Cushing	2015	Physical activity	0	NG	USA	0	Behavioural	No intervention	2		5	Children	0	56	1	0		Physical activity	1	0	P value < 0.05	Regression		0		56
7	Ferreira	2016	Neurological	0	No	Portugal	0	Other	Placebo	2	4	3	Adults	1	6	5	1	2	PROMS	1	1	Favourable response in all cycles	T-test	1	1		70
8	Frost	2017	Neurological	0	Yes	Australia	0	Medical device	Sham	2	1	1	Adults	3	2	5	1	90	Behavioural test	1	1	NG	NG		0		98
9	Germini	2017	Chronic pain	0	No	Italy	0	Pharmaceutical	Placebo	2	10	7	Adults	0	4	21	1	14	PROMS	21	1	p value <0.1	T-test; regression	1	1		126
10	Gurfinkel	2013	Thyroid disorder	0	NG	Canada	0	Pharmaceutical	Placebo	2	1	1	Adults	3	6	10	1		PROMS	10	1	NG	Visual examination		1
11	Gursli	2017	Pulmonary/respiratory	0	No	Norway	0	Other	Active treatment	2	7	6	Adults	1	16	1	1		Physiological parameter	1	0	Specified numeric change in outcome measure	Non-parametric (one sample binomial test)	1	1		56
12	Hsia	2016	Non-specific	0	Yes	Canada	0	Other	Active treatment	2	20	9	Adults	1	8		0		PROMS	2	1	Specified numeric change in outcome measure in majority of blocks	T-test	1	0
13	Huang	2018	Pulmonary/respiratory	0	Yes	China	0	Pharmaceutical	Placebo	2	17	14	Adults	1	6		0		PROMS	2	1	Must meet 2 of 3 criteria	T-test, Non parametric (wilcox	1	1		112
14	Huang	2014	Pulmonary/respiratory	0	Yes	China	0	Pharmaceutical	Placebo	2	3	3	Adults	1	6		0		PROMS	2	1	Specified numeric change in outcvoem measure	Non-parametric (Wilcoxon)	1	0
15	Hyam	2015	Neurological	0	Yes	UK	0	Surgery	Sham	2	13	12	Adults	1	12		0		Clinical assessment	1	1	NG	Non-parametric (wilcoxon)	1	1
16	Janssen	2019	Genitourinary	1	NG	Netherlands	1	Pharmaceutical	Placebo	2			NG	2	3	42	1	28	PROMS	6	1	NG	Bayesian	2	2	19	210
17	Jensen	2020	Pulmonary/respiratory	0	Yes	USA	0	Other	Active treatment	2	15	13	Children	1	4	4	0		Physiological parameter	4	0	NG	Regression	1	0		16
18	Joy	2014	High cholesterol	0	Yes	Canada	0	Pharmaceutical	Placebo	2	8	8	Adults	1	6	21	1	21	PROMS	7	1	Specified numeric change in outcome measure	T-test	1	1		231
19	Kronish	2019	Psychiatric	0	Yes	USA	0	Medical device	Sham	2	9	8	Adults	0	4	21	0		PROMS	21	1	NG	Regression model		0		84
20	Lampert	2014	Neuropsychiatric	0	NG	Germany	0	Pharmaceutical	Placebo	2	1	1	Adults	3	32	1	0		PROMS	1	1	P value < 0.05	Time series analysis	1	0		32
21	Lee	2012	Non-specific	0	Yes	Korea	0	Medical device	Sham	2	7	7	Adults	1	12		1		Physiological parameter	2	1	P value < 0.05	T-test		0		6
22	Lipka	2017	Neurological	1	Yes	Netherlands	0	Pharmaceutical	Placebo	2	4	4	Adults	1	6	5	1	2	PROMS	1	1	P value <0.05	regression model	1	0		42
23	Marcucci	2016	Chronic pain	0	No	Italy	1	Pharmaceutical	Placebo	2			Adults	2	4	21	1	14	PROMS	21	1	Statistically significant difference(p value unspecified )	T-test	2	2		126
24	McGarry	2017	Pulmonary/respiratory	0	Yes	USA	0	Pharmaceutical	Placebo	2	10	7	Children, Adults	0	2	14	1		Physiological parameter	1	1	P value < 0.05	T-test; regression model	1	0
25	Nikles	2019	Neurological	0	Yes	Australia	1	Pharmaceutical	Placebo	2	44	44	Adults	2	6	14	0		PROMS	1	1	NG	NG	2	2	44	84
26	Nikles	2015	Cancer	0	Yes	Australia	0	Pharmaceutical	Placebo	2	20	4	Adults	0	6	3	0		PROMS	3	1	Specified numeric change in outcome measure	No formal statistical analysis		0		18
27	Ong	2020	Neurological	0	Yes	Australia	1	Pharmaceutical	Placebo	2			Children	0	6		0	4	PROMS	1	1	Subjective assessment	No formal statistical analysis	2	2
28	Persson	2020	Musculoskeletal	0	Yes	UK	0	Pharmaceutical	Active treatment	2	22	17	Adults	1	6	28	1		PROMS	1	0	Specified numeric change in outcome measure, in more than one cycle	No formal statistical analysis		0
29	Riggare	2018	Neurological	0	No	Sweden	0	Pharmaceutical	Placebo	2	1	1	Adults	3	5		0		PROMS	1	1	Subjective assessment	No formal statistical analysis		0
30	Roustit	2018	Cardiovascular	0	Yes	France	0	Pharmaceutical	Placebo	3	41	39	Adults	1	9	7	1	2	PROMS	7	1	NG	Regression model; Bayesian		0
31	Samuel	2016	Cardiovascular	0	Yes	USA	1	Pharmaceutical	Active treatment	3			Children	2		14	0		Physiological parameter	48	1	Specified symptom change in at least 2 blocks	No formal statistical analysis	2	2	75
32	Santos	2018	Neurological	0	No	Canada	0	Other	Inactive treatment	2	1	1	Adults	3	4		1		PROMS	1	1	Statistically significant difference (p value unspecified)	T-test	1	1		168
33	Seitelbach	2011	Non-specific	0	NG	Canada	0	Other	Active treatment	2	20	9	Adults	1	8		0		PROMS	2	1	Statistically significant difference (p value unspecified)	T-test		0
34	Senior	2013	Neuropsychiatric	0	Yes	Australia	1	Pharmaceutical	Placebo	2			Children	2	6	7	0		PROMS	1	1	Specified numeric change in outcome measure	Bayesian	2	2	42	42
35	Senior	2013	Cancer	0	Yes	Australia	1	Pharmaceutical	Placebo	2			Adults	2	6	3	0		PROMS	3	1	Specified numeric change in outcome measure	No formal statistical analysis	2	2	40	18
36	Sierra-Arango	2019	Gastrointestinal	0	No	Colombia	0	Pharmaceutical	Placebo	2	1	1	Adults	3	24	7	1	2	PROMS	1	1	P value < 0.05	Non-parametric (Wilcoxon); ANO	1	1		203
37	Smith	2019	Headache	0	NG	USA	0	Pharmaceutical	Active treatment; placebo	3	1	1	Adults	3	3		1		PROMS	4	1	NG	No formal statistical analysis	1	0
38	Sniehotta	2012	Physical activity	0	NG	UK	0	Behavioural	Placebo	4	10	10	Adults	1	60	1	0		Physical activity	1	0	P value < 0.05	Regression model	1	1		60
39	Stunnenberg	2018	Musculoskeletal	1	Yes	Netherlands	0	Pharmaceutical	Placebo	2	30	27	Adults	1		28	1	7	PROMS	28	1	Specified numeric change in outcome measure	Bayesian	1	0
40	Sun	2018	Cardiovascular	0	Yes	China	0	Pharmaceutical	Placebo	2	12	12	Adults	1	6	56	1	14	Lab parameter; PROMS		1	P value < 0.05	NG		0		406
41	Taye	2020	Musculoskeletal	0	Yes	Australia	0	Pharmaceutical	Placebo	2	1	1	Adults	3	6	21	1	14	PROMS	21	1	P value < 0.05	t-test; regression model	1	1		224
42	Tison	2013	Neurological	0	Yes	France	0	Pharmaceutical	Placebo	2	10	10	Adults	1	6	10	1	4	PROMS	1	1	Favourable response in all blocks	T-tests	1	1		84
43	Tsiompatzis	2019	Neurological	0	No	Finland	0	Other	No intervention	2	1	1	Adults	3	6	14	0		PROMS	1	0	NG	Visual examination	1	0		84
44	Vrinten	2015	Neurological	1	NG	Netherlands	1	Pharmaceutical	Placebo	2			Adults	2	6	5	1	2	PROMS	1	1	NG	Regression	2	2	4	42
45	Weng	2020	Neurological	1	Yes	China	1	Pharmaceutical	Placebo	2			Adults	2	6	28	1	7	PROMS	1	1	P value < 0.05	Non parametric (Chi squared, w	2	2	5	203
46	Wood/Howard	2020	Non-specific	0	Yes	UK	0	Pharmaceutical	Placebo; no intervention	3	60	49	Adults	1	12	30	0		PROMS	30	1	NG	Regression, chi squared		0		365
47	Yuhong	2013	Renal	0	Yes	China	0	Pharmaceutical	Placebo	2	50	47	Adults	1	6	28	0		PROMS	1	1	Higher score for interevention in all cycles	No formal statistical analysis	1	1		168
48	Samuel	2019	Cardiovascular	0	Yes	USA	0	Pharmaceutical	Active treatment	3	42	32	Children, Adults	0	5	14	0		Physiological parameter	1	0	Favourable response in both cycles	Bayesian		0		70
49	Ma/Tang/Zheng(Tian proto)	2023	Non-specific	0	Yes	China	0	Nutritional	Active	2	30	28	Adults	1	6	6	1	6	Physiological parameter		0	Other statisitcal definition	Bayesian	1	1		72
50	Stunnenberg/Weijma	2021	Hyperkalaemic periodic paralysis	1	Yes	Netherlands	0	Pharmaceutical	Placebo	2	1	1	Adults	3	4	14	0		PROMS	1	1	P value < 0.05	T-tests	1	1		28
51	Müller	2021	Neuropsychiatric	1	Yes	Netherlands	1	Pharmaceutical	Placebo	2			Children, Adults	2	6	7	1	7	PROMS	7	1	NG	Summary statisitics	2	2	6	98
52	Janssen Daalen	2022	Neurological	0	Yes	Netherlands	1	Other	Active and Placebo	5			Adults	2	10	1	1	3	PROMS		1	NG	T-tests	2	2	20	77
53	Bashford	2021	Chronic pain	0	Yes	Australia	1	Pharmaceutical	Active	2			Adults	2	6	14	0		PROMS	14	1	Specified change in outcome measure (30% reduction in VAS)	t-test (parametric), wilcoxon (non-parametric), chi-squared (categrorical)	2	2	40	84
54	Mitsumoto	2023	Neurological	0	Yes	Germany	1	Pharmaceutical	Placebo	2			Adults	0	4	14	1	7	PROMS	4	1	NG	Linear mixed model	2	2	22	77
55	Kaplan (Kaplan 19 proto)	2022	Gastrointestinal	0	Yes	USA	0	Nutritional	Active	2	54	21	Children	1	4	56	0		PROMS	56	1	Other statistical definition	Bayesian generalized linear models	1	1		224
56	Zi	2022	Pulmonary/respiratory	0	Yes	China	0	Pharmaceutical	Placebo	2	21	15	Adults	1	6	21	1	7	PROMS	21	1	NG	T-tests	1	1		168
57	Weng	2022	Neurological	1	Yes	China	1	Pharmaceutical	Placebo	2			Adults	1	6	28	1	7	Clinical assessment	1	1	Other statisitcal definition	Hierachical bayesian model	2	2	17	203
58	Ambros	2023	Gastrointestinal	0	No	Brazil	0	Pharmaceutical	Active and Placebo	3	1	1	Adults	3	15		0		PROMS	1	1	NG	zero-inflated Poisson analysis	1	1		63
59	Bapir	2022	Non-specific	0	Yes	England	0	Nutritional	Placebo	2	11	10	Adults	1	8	1	0		Physiological parameter		1	NG	random subjects effect model	1	1		8
60	Adler	2023	Psychiatric	0	Yes	Brazil	1	Other	Placebo	2			Adults	1	6		0		PROMS	2	1	NG	Regression model/dynamic regression analysis	2	2	10	196
61	Klotz	2023	Prosthetics	0	Yes	France	1	Medical device	No intervention	2			Adults	2	4		0		PROMS		1	NG	Randomization test	2	2	20	50
62	Gursli	2022	Pulmonary/respiratory	1	No	Norway	0	Other	Active	2	6	6	Adults	1	16	48	1	1	PROMS	0	1	NG	Linear regression	1	1		56
63	Zhai	2023	Chronic pain	0	Yes	China	1	Behavoural	No intervention	2			Adults	2	6	7	1	7	PROMS	2	0	NG	Hierarchical Bayesian analysis	2	2	50	84
64	Dolmage	2022	Pulmonary/respiratory	0	Yes	Canada	0	Medical device	No intervention	2	6	6	Adults	0	10		0		Clinical assessment	1	0	4 out of 5 positive tests	Visual inspection method; mean difference between intervention and control	1	1		28
65	Nurmi	2023	Physical activity	0	Yes	Finland	0	Behavioural	No intervention and active	3	15	15	Adults	1	12	2	1	1	Physical activity	2	0	P value < 0.05	Dynamic regression modelling	1	1		40
66	Friel	2023	Physical activtiy	0	Yes	USA	1	Behavioural	Active	4			Adults	2	4	14	0		Physical activity	14	0	NG	linear mixed model and AR model	2	2	60	56
67	Li	2023	Genitourinary	0	Yes	USA	0	Pharmaceutical	Placebo	2	30	26	Adults	1	4	14	1	7	PROMS	14	1	NG	linear mixed model and AR model	1	1		77
68	Verploegen	2022	Renal	1	NG	Netherlands	0	Nutritional	Placebo	2	5	5	NG	0	6	28	0		Lab parameter	1	1	NG	NG	1	0		168
69	Crook	2015	Genetic neurodevelopmental	0	Yes	UK	0	Behavioural	Active and no intervention	3	5	5	Adults	0	9	1	0		Behavioural test	6	1	NG	graphical inspection	1	1		9
70	Khasnavis	2016	Genetic neurodevelopmental	1	Yes	USA	0	Pharmaceutical	Placebo	2	9	3	Children, Adults	1	3	42	0		Behavioural test	6	1	NG	No formal statistical analysis	1	0		126
71	Müller	2023	Psychiatric	0	Yes	Germany	0	Pharmaceutical	No intervention	2			Adults	2	4	14	0		PROMS	28	0	NG	Bayesian models	0	0	20	56
72	NCT04767061	2023	Cardiovascular	0	Yes	USA	0	Pharmaceutical	Placebo	2	9	9	Chilldren	1	4	42	0		Physical activity	14	0	NG	NG	1	0		84
73	NCT04591171	2023	Renal	0	Yes	USA	0	Pharmaceutical	Active treatment	2	9	9	Adults	0	4	14	0		Physiological parameter	0	0	NG	NG	0	0		56
74	NCT05126836	2023	Cardiovascular	0	Yes	USA	0	Pharmaceutical	Placebo	2	25	23	Adults	0	4	7	0		PROMS		1	NG	NG	0	0		28

## Sheet: Key
Protocol	0	No
	1	Yes
Funding reported	0	No
	1	Yes
	2	Not reported
Rare	0	No
	1	Yes
Data pooled	0	No
	1	Yes
	2	Planned
	3	N/a single patient
Infant	0	No
	1	Yes
Child	0	No
	1	Yes
Adult	0	No
	1	Yes
Older adult	0	No
	1	Yes
Washout period	0	No
	1	Yes
Responder definition	1	Statistical
	2	Clinical
	3	Not given
	4	Other
P values	0	No
	1	Yes
